# Supplementary material for: Comprehensive Analysis of BrDUF506 Genes Across the Brassica rapa Genome Uncovers Potential Functions in Sexual Reproduction and Abiotic Stress Tolerance
Source: Int J Mol Sci. 2024 Oct 15;25(20):11087. doi: 10.3390/ijms252011087 (PMC11507830; doi:10.3390/ijms252011087)
Supplement: Supplementary file 1 [file ijms-25-11087-s001.zip]

Archive with 5 entries (5 files):
- Supplementary Materials .pdf
- Table S1.xlsx
- Table S2.xlsx
- Table S3.xlsx
- Table S4.xlsx
