# Supplementary material for: Comprehensive Analysis of BrDUF506 Genes Across the Brassica rapa Genome Uncovers Potential Functions in Sexual Reproduction and Abiotic Stress Tolerance
Source: Int J Mol Sci. 2024 Oct 15;25(20):11087. doi: 10.3390/ijms252011087 (PMC11507830; doi:10.3390/ijms252011087)
Supplement: Supplementary file 1 [file ijms-25-11087-s001.zip › Table S1.xlsx]

## Sheet: B(Heat treatment)VSA(CK)
Table S1. Transcriptome data of BrDUF506 genes
V1.5_ID	baseMean_A	baseMean_B	foldChange(B/A)	log2FoldChange	GO	KEGG	eggNOG	eggNOG_Category	Swissprot	NR	BP	CC	MF	Pathway
Bra016797	55.3286	52.0526	0.940789	-0.0880562	-	-	3HUMG	S	-	XP_009110678.1 uncharacterized protein LOC103836193 [Brassica rapa]	-	-	-	-
Bra019736	118.726	36.4368	0.306898	-1.70417	-	-	3HUMG	S	-	XP_009148619.2 uncharacterized protein LOC103872035 [Brassica rapa]	-	-	-	-
Bra029641	8.06876	158.76	19.6759	4.29836	-	-	3HTH4	S	-	XP_009147084.1 uncharacterized protein LOC103870677 [Brassica rapa]	-	-	-	-
Bra040373	41.4965	150.953	3.63772	1.86303	-	-	3HTH4	S	-	CDY60822.1 BnaAnng17250D [Brassica napus] &gt;VDC77883.1 unnamed protein product [Brassica rapa]	-	-	-	-
Bra013223	1.15268	0	0	-Inf	-	-	3GDFU	S	-	XP_009136110.1 uncharacterized protein LOC103860277 [Brassica rapa]	-	-	-	-
Bra017099	8.06876	53.7877	6.66617	2.73686	-	-	3HW4H	S	-	XP_009141765.1 uncharacterized protein LOC103865688 [Brassica rapa] &gt;KAG5402207.1 hypothetical protein IGI04_016814 [Brassica rapa subsp. trilocularis]	-	-	-	-
Bra000098	117.573	682.757	5.80707	2.53781	-	-	3HW4H	S	-	XP_009133301.1 uncharacterized protein LOC103857820 [Brassica rapa]	-	-	-	-
Bra033896
Bra036877	61.092	84.1517	1.37746	0.462008	-	-	3HVGZ	S	-	CAF2151213.1 unnamed protein product [Brassica napus] &gt;CDY29750.1 BnaA01g19160D [Brassica napus]	-	-	-	-
Bra001897	463.377	592.532	1.27872	0.354706	-	-	3HVGZ	S	-	XP_022572323.1 uncharacterized protein LOC111214201 [Brassica napus] &gt;RID71990.1 hypothetical protein BRARA_C03900 [Brassica rapa]	-	-	-	-
Bra024209	155.612	504.91	3.24468	1.69808	-	-	3HS50	S	-	KAG5407223.1 hypothetical protein IGI04_013342 [Brassica rapa subsp. trilocularis]	-	-	-	-
Bra026262	39.1911	72.0061	1.83731	0.877592	-	-	3HS50	S	-	XP_009144407.1 uncharacterized protein LOC103868065 [Brassica rapa] &gt;VDC75406.1 unnamed protein product [Brassica rapa]	-	-	-	-
Bra000140	233.994	46.8473	0.200207	-2.32043	-	-	3HN03	S	-	XP_009133373.1 uncharacterized protein LOC103857873 [Brassica rapa]	-	-	-	-
Bra036492	380.384	509.248	1.33877	0.42091	-	-	3HS50	S	-	XP_009102003.1 uncharacterized protein LOC103828156 [Brassica rapa]	-	-	-	-
Bra031136	156.764	1184.2	7.55399	2.91724	-	-	3HS50	S	-	XP_009117474.1 uncharacterized protein LOC103842587 [Brassica rapa]	-	-	-	-
Bra015689	0	11.2781	Inf	Inf	-	-	3HUCA	S	-	XP_009106380.1 uncharacterized protein LOC103832169 [Brassica rapa]	-	-	-	-
Bra015691
Bra015690

## Sheet: F(Drought treatment)VSD(CK)
Table S1. Transcriptome data of BrDUF506 genes
Gene_ID	baseMean_D	baseMean_F	foldChange(F/D)	GO	KEGG	eggNOG	eggNOG_Category	Swissprot	NR	BP	CC	MF	Pathway
Bra016797	79.0089	5.16398	0.0653595	-	-	3HUMG	S	-	XP_009110678.1 uncharacterized protein LOC103836193 [Brassica rapa]	-	-	-	-
Bra019736	42.6028	6.45497	0.151515	-	-	3HUMG	S	-	XP_009148619.2 uncharacterized protein LOC103872035 [Brassica rapa]	-	-	-	-
Bra029641	247.871	654.534	2.64062	-	-	3HTH4	S	-	XP_009147084.1 uncharacterized protein LOC103870677 [Brassica rapa]	-	-	-	-
Bra040373	116.964	546.091	4.66887	-	-	3HTH4	S	-	CDY60822.1 BnaAnng17250D [Brassica napus] &gt;VDC77883.1 unnamed protein product [Brassica rapa]	-	-	-	-
Bra013223	13.9427	0	0	-	-	3GDFU	S	-	XP_009136110.1 uncharacterized protein LOC103860277 [Brassica rapa]	-	-	-	-
Bra017099	29.4347	938.553	31.886	-	-	3HW4H	S	-	XP_009141765.1 uncharacterized protein LOC103865688 [Brassica rapa] &gt;KAG5402207.1 hypothetical protein IGI04_016814 [Brassica rapa subsp. trilocularis]	-	-	-	-
Bra000098	773.822	6532.43	8.44178	-	-	3HW4H	S	-	XP_009133301.1 uncharacterized protein LOC103857820 [Brassica rapa]	-	-	-	-
Bra033896
Bra036877	150.272	103.28	0.687285	-	-	3HVGZ	S	-	CAF2151213.1 unnamed protein product [Brassica napus] &gt;CDY29750.1 BnaA01g19160D [Brassica napus]	-	-	-	-
Bra001897	488.77	688.1	1.40782	-	-	3HVGZ	S	-	XP_022572323.1 uncharacterized protein LOC111214201 [Brassica napus] &gt;RID71990.1 hypothetical protein BRARA_C03900 [Brassica rapa]	-	-	-	-
Bra024209	306.74	1523.37	4.96633	-	-	3HS50	S	-	KAG5407223.1 hypothetical protein IGI04_013342 [Brassica rapa subsp. trilocularis]	-	-	-	-
Bra026262	65.8407	104.571	1.58824	-	-	3HS50	S	-	XP_009144407.1 uncharacterized protein LOC103868065 [Brassica rapa] &gt;VDC75406.1 unnamed protein product [Brassica rapa]	-	-	-	-
Bra000140	46.4758	264.654	5.69444	-	-	3HN03	S	-	XP_009133373.1 uncharacterized protein LOC103857873 [Brassica rapa]	-	-	-	-
Bra036492	336.95	179.448	0.532567	-	-	3HS50	S	-	XP_009102003.1 uncharacterized protein LOC103828156 [Brassica rapa]	-	-	-	-
Bra031136	594.89	251.744	0.423177	-	-	3HS50	S	-	XP_009117474.1 uncharacterized protein LOC103842587 [Brassica rapa]	-	-	-	-
Bra015689	5.42218	14.2009	2.61905	-	-	3HUCA	S	-	XP_009106380.1 uncharacterized protein LOC103832169 [Brassica rapa]	-	-	-	-
Bra015691
Bra015690
