# Supplementary material for: Comprehensive Analysis of BrDUF506 Genes Across the Brassica rapa Genome Uncovers Potential Functions in Sexual Reproduction and Abiotic Stress Tolerance
Source: Int J Mol Sci. 2024 Oct 15;25(20):11087. doi: 10.3390/ijms252011087 (PMC11507830; doi:10.3390/ijms252011087)
Supplement: Supplementary file 1 [file ijms-25-11087-s001.zip › Table S2.xlsx]

## Sheet: Sheet1
Table S2. Expression of BrDUF506 genes in different tissues(TPM value)
Gene ID	Callus	Flower	Leaf	Root	Silique	Stem
Bra016797	39.53	4.62	0.11	0.69	0.245	2.52
Bra109736	0.983	0	0	0	0.312	0
Bra029641	184.59	13.679	2.38	17.1	211.33	2.51
Bra040373	125.88	0.604	4.42	21.1	0.548	9.67
Bra013223	2.803	1.235	0	0	22.066	0
Bra017099	7.457	2.632	0.36	0.71	5.379	0.37
Bra000098	30.024	7.648	2.28	2.24	12.736	3.2
Bra033896	19.896	4.887	1.38	14.1	7.298	5.19
Bra036877	10.187	10.246	4.04	22.7	1.957	7.74
Bra001897	121.64	31.722	7.39	16.2	45.276	6.34
Bra024209	128.28	348.884	0.43	9.83	52.477	1.23
Bra026262	184.85	468.336	7.29	12.2	6.419	22.3
Bra000140	28.325	3.783	17.4	49.4	18.757	44.9
Bra036492	217.32	1.623	2.16	0.32	11.174	0.26
Bra031136	837.5	4.517	0.32	3.32	8.369	0.97
Bra015689	2.72	0.115	0.06	0.4	0.47	0
Bra015691	0	0	0	0	0	0
Bra015690	0	0	0	0.05	0.296	0
