# Supplementary material for: Comprehensive Analysis of BrDUF506 Genes Across the Brassica rapa Genome Uncovers Potential Functions in Sexual Reproduction and Abiotic Stress Tolerance
Source: Int J Mol Sci. 2024 Oct 15;25(20):11087. doi: 10.3390/ijms252011087 (PMC11507830; doi:10.3390/ijms252011087)
Supplement: Supplementary file 1 [file ijms-25-11087-s001.zip › Table S3.xlsx]

## Sheet: GSE147438
Table S3. expression profiling of BrDUF506 from female sterile mutant (fsm)
Gene_ID	FT	fsm
Bra016797	0.033	0
Bra019736	0.028	0.037
Bra029641	7.577	14.87
Bra040373	4.698	3.115
Bra013223	4.295	1.647
Bra017099	0.931	2.038
Bra000098	10.99	17.362
Bra033896	15.346	14.318
Bra036877	1.116	2.766
Bra001897	44.943	56.259
Bra024209	52.474	48.487
Bra026262	142.933	42.758
Bra000140	12.195	11.045
Bra036492	22.999	5.19
Bra031136	3.781	1.162
Bra015689	0.065	0.647
Bra015691	0	0
Bra015690	0	0

## Sheet: GSE125485
Table S3. expression profiling of BrDUF506 from male sterile mutant (msm)
Gene_ID	wiletype	m s m
Bra016797	0.031	0.031
Bra019736	0.447	0.08
Bra029641	2.601	3.491
Bra040373	2.667	2.519
Bra013223	4.518	2.013
Bra017099	30.242	3.15
Bra000098	14.851	9.07
Bra033896	36.876	56.642
Bra036877	13.384	13.172
Bra001897	52.964	72.792
Bra024209	7.157	19.542
Bra026262	0.956	3.202
Bra000140	7.788	6.562
Bra036492	11.793	12.042
Bra031136	0.507	1.818
Bra015689	0.646	0.334
Bra015691	0	0
Bra015690	0	0
