# Supplementary material for: Comprehensive Analysis of BrDUF506 Genes Across the Brassica rapa Genome Uncovers Potential Functions in Sexual Reproduction and Abiotic Stress Tolerance
Source: Int J Mol Sci. 2024 Oct 15;25(20):11087. doi: 10.3390/ijms252011087 (PMC11507830; doi:10.3390/ijms252011087)
Supplement: Supplementary file 1 [file ijms-25-11087-s001.zip › Table S4.xlsx]

## Sheet: At2g38820(Bra000098;Bra017099) 
Table S4. List of PPIs of At2g38820 Extracted From STRING Database
Node1	Node2	Node1 Gene ID	Node2 Gene ID	Combined Score
CGLD27	F13I13.5	At5g67370	At2g38820	0.4
DUF1	F13I13.5	At1g03300	At2g38820	0.648
DUF6	F13I13.5	At2g47230	At2g38820	0.566
F13I13.5	F23N11.1	At2g38820	At2g20670	0.441
F13I13.5	K18I23.5	At2g38820	At5g05250	0.546
F13I13.5	TBR	At2g38820	At5g06700	0.571

## Sheet: At4g32480(Bra026262)
Table S4. List of PPIs of At4g32480 Extracted From STRING Database
Node1	Node2	Node1 Gene ID	Node2 Gene ID	Combined Score
ENODL4	F8B4.180	At4g32490	At4g32480	0.899
F8B4.180	PDC1	At4g32480	At4g33070	0.419
F8B4.180	MYB59	At4g32480	At5g59780	0.696
F8B4.180	PFK3	At4g32480	At4g26270	0.795
